# Supplementary material for: Preclinical Evaluation of an Imidazole-Linked Heterocycle for Alzheimer’s Disease
Source: Pharmaceutics. 2023 Sep 25;15(10):2381. doi: 10.3390/pharmaceutics15102381 (PMC10610545; doi:10.3390/pharmaceutics15102381)
Supplement: Supplementary file 1 [file pharmaceutics-15-02381-s001.zip]

Archive with 1 entries (1 files):
- pharmaceutics-2550485-supplementary.pdf
